# Supplementary material for: Single-port robot-assisted perineal radical prostatectomy with the da Vinci XI system: initial experience and learning curve using the cumulative sum method
Source: World J Surg Oncol. 2023 Feb 13;21:46. doi: 10.1186/s12957-023-02927-9 (PMC9926572; doi:10.1186/s12957-023-02927-9)
Supplement: Supplementary file 1 — Additional file 1. Demographic of patients in “early phase” and “late phase”. [file 12957_2023_2927_MOESM1_ESM.xlsx]

## Sheet: Sheet1
Additional file 1. Demographic of patients in “early phase” and “late phase”.
Variables	Early phase (N=20)	Late phase (N=30)	p value*
Age, years	67.3±5.6	67.4±6.5	0.976
BMI, kg/m2	24.9±2.6	23.7±3.4	0.096
Prostate volume, mL	33.2 (15.5)	32.4 (18.8)	0.464
Preoperative PSA level, ng/mL	8.7 (6.4)	9.8 (8.0)	0.882
Clinical stage, n (%)			0.079
T1c	7 (35.0)	5 (16.7)
T2a	4 (20.0)	17 (56.7)
T2b	4 (20.0)	3 (10.0)
T2c	5 (25.0)	5 (16.7)
Biopsy grade group, n (%）			0.992
Grade group 1	8 (40.0)	11 (36.7)
Grade group 2	5 (25.0)	9 (30.0)
Grade group 3	5 (25.0)	8 (26.7)
Grade group 4	2 (10.0)	2 (6.7)
NCCN risk group, n (%)			0.877
Low risk	5 (25.0)	9 (30.0)
Favorable intermediate risk	6 (30.0)	7 (23.3)
Unfavorable intermediate risk	6 (30.0)	10 (33.3)
High risk	3 (15.0)	4 (13.3)
ASA score, n (%)			0.929
≤2	18 (90.0)	26 (86.7)
≥3	2 (10.0)	4 (13.3)
CCI, n (%)			0.114
0~1	17 (85.0)	30 (100.0)
≥2	3 (15.0)	0 (0)
Surgical history, n (%)
Appendectomy	2 (10.0)	0 (0)	0.155
Cholecystectomy	0 (0)	4 (13.3)	0.242
Colectomy	2 (10.0)	1 (3.3)	0.715
Gastrectomy	1 (5.0)	1 (3.3)	1
Hepatectomy	1 (5.0)	1 (3.3)	1
Ileus	1 (5.0)	0 (0)	0.4
Inguinal/umbilical hernia repair	4 (20.0)	2 (6.7)	0.328
Nephrectomy	0 (0)	1 (3.3)	1
Proctectomy	0 (0)	1 (3.3)	1
* p values<0.05 were considered statistically significant.
