# Supplementary material for: Single-port robot-assisted perineal radical prostatectomy with the da Vinci XI system: initial experience and learning curve using the cumulative sum method
Source: World J Surg Oncol. 2023 Feb 13;21:46. doi: 10.1186/s12957-023-02927-9 (PMC9926572; doi:10.1186/s12957-023-02927-9)
Supplement: Supplementary file 2 — Additional file 2. Postoperative and pathological data of patients in “early phase” and “late phase”. [file 12957_2023_2927_MOESM2_ESM.xlsx]

## Sheet: Sheet1
Additional file 2. Postoperative and pathological data of patients in “early phase” and “late phase”.
Variables	Early phase (N=20)	Late phase (N=30)	p value*
Neurovascular bundle sparing, n (%)	4 (20.0)	9 (30.0)	0.43
Pain medication after discharge, n (%)			0.065
Opioids	12 (60.0)	25 (83.3)
NSAIDS only	8 (40.0)	5 (16.7)
PSM, n (%)	2 (10.0)	3 (10.0)	0.63
PSM risk, n (%)			0.577
Low risk	3 (15.0)	6 (20.0)
Favorable intermediate risk	5 (25.0)	3 (10.0)
Unfavorable intermediate risk	7 (35.0)	11 (36.7)
High risk	5 (25.0)	10 (33.3)
Biopsy grade group, n(%）			0.678
Grade group 1	4 (20.0)	7 (23.3)
Grade group 2	8 (40.0)	12 (40.0)
Grade group 3	5 (25.0)	8 (26.7)
Grade group 4	1 (5.0)	2 (6.7)
Grade group 5	2 (10.0)	1 (3.3)
Upgrade	7 (35.0)	12 (40.0)	0.721
Pathological stage, n (%)			0.321
T2a	5 (25.0)	12 (40.0)
T2b	1 (5.0)	2 (6.7)
T2c	11 (55.0)	12 (40.0)
T3a	1 (5.0)	1 (3.3)
T3b	2 (10.0)	3 (10.0)
* p values<0.05 were considered statistically significant.
