# Supplementary material for: Single-port robot-assisted perineal radical prostatectomy with the da Vinci XI system: initial experience and learning curve using the cumulative sum method
Source: World J Surg Oncol. 2023 Feb 13;21:46. doi: 10.1186/s12957-023-02927-9 (PMC9926572; doi:10.1186/s12957-023-02927-9)
Supplement: Supplementary file 3 — Additional file 3. Complications of patients in “early phase” and “late phase”. [file 12957_2023_2927_MOESM3_ESM.xlsx]

## Sheet: Sheet1
Additional file 3. Complications of patients in “early phase” and “late phase”.
Variables	Early phase (N=20)	Late phase (N=30)	p value*
Total complications cases, n (%)	6 (30.0)	6 (20.0)	0.636
Complication type, n (%)
Acute respiratory distress syndrome	1 (5.0)	1 (3.3)	1
Poor wound healing	1 (5.0)	1 (3.3)	1
Rectal injury	0 (0)	1 (3.3)	1
Urethral injury	1 (5.0)	0 (0)	0.4
Urinary tract infection	1 (5.0)	1 (3.3)	1
Vesicourethral stenosis	1 (5.0)	0 (0)	0.4
Wound infection	1 (5.0)	2 (6.7)	1
Clavien-Dindo grade, n (%)
I	1 (5.0)	1 (3.3)	1
II	3 (15.0)	4 (13.3)	1
IIIa	1 (5.0)	0 (0)	0.4
IVa	1 (5.0)	1 (3.3)	1
Readmission, n (%)	1 (5.0)	0 (0)	0.4
* p values<0.05 were considered statistically significant.
