# Supplementary material for: Single-port robot-assisted perineal radical prostatectomy with the da Vinci XI system: initial experience and learning curve using the cumulative sum method
Source: World J Surg Oncol. 2023 Feb 13;21:46. doi: 10.1186/s12957-023-02927-9 (PMC9926572; doi:10.1186/s12957-023-02927-9)
Supplement: Supplementary file 4 — Additional file 4. Perioperative outcomes between patients with and without IHR history. [file 12957_2023_2927_MOESM4_ESM.xlsx]

## Sheet: Sheet1
Additional file 4. Perioperative outcomes between patients with and without IHR history.
Parameters	Patients without IHR history (N=44)	Patients with IHR history (N=6)	p value*
Operation time, min	207.5 (81.3)	187.5 (96.3)	0.53
Docking time, min	30.0 (15.0)	40.0 (11.3)	0.083
Console time, min	120.0 (78.8)	110.0 (67.5)	0.673
Estimated blood loss, mL	50.0 (150.0)	50.0 (12.5)	0.165
Catheter indwelling time, days	14.0 (5.8)	13.5 (3.8)	0.494
Hospital stays, days	8.0 (6.0)	7.0 (2.3)	0.4
* p values<0.05 were considered statistically significant.
